# Supplementary material for: Extending the Shelf-Life of Immunoassay-Based Microfluidic Chips through Freeze-Drying Sublimation Techniques
Source: Sensors (Basel). 2023 Oct 17;23(20):8524. doi: 10.3390/s23208524 (PMC10610996; doi:10.3390/s23208524)
Supplement: Supplementary file 1 [file sensors-23-08524-s001.zip]

Archive with 1 entries (1 files):
- sensors-2655639-supplementary.pdf
